# Supplementary material for: Global trends in diabetes-related mortality with regard to lifestyle modifications, risk factors, and affordable management: A preliminary analysis
Source: Chronic Dis Transl Med. 2021 Apr 15;7(3):182–9. doi: 10.1016/j.cdtm.2021.03.003 (PMC8413119; doi:10.1016/j.cdtm.2021.03.003)
Supplement: Multimedia component 1 [file mmc1.zip]

Archive with 1 entries (1 files):
- cdtm_216_Attachment_mmc1.odt
